# Supplementary material for: Clinical Significance of Whole-Body Computed Tomography Scans in Pediatric Out-of-Hospital Cardiac Arrest Patients Without Prehospital Return of Spontaneous Circulation
Source: Diseases. 2024 Oct 20;12(10):261. doi: 10.3390/diseases12100261 (PMC11506920; doi:10.3390/diseases12100261)
Supplement: Supplementary file 1 [file diseases-12-00261-s001.zip]

Archive with 1 entries (1 files):
- diseases-3217750-supplementary.pdf
